# Supplementary material for: Mapping the cardiovascular burden in transgender individuals: a systematic review and meta-analysis
Source: Front Public Health. 2026 Jul 14;14:1755343. doi: 10.3389/fpubh.2026.1755343 (PMC13407995; doi:10.3389/fpubh.2026.1755343)
Supplement: Supplementary file 1 [file Table_1.xlsx]

## Sheet: Sheet1
Author, Year	Design	Participants	Sample size	HTN	HTNEVENTS	CVA/ Stroke	CVAEVENTS	CAD/ANGINA/CHD	CADEVENTS	Heart attack	HAEVENTS
Prasanth BK, 2023	Descriptive cross sectional study	TG>18 years	145	0.485	70	0.073	11	0.139	57
Shenoy VV, 2019	Descriptive cross sectional study	Transwomen	54	0.111	6	0.037	2
Pharr JR, 2021	crosssectional	TG>18 years	2827	0.313	884	0.065	184	0.071	201	0.079	223
Alzahrani T, 2017 (1)	Retrospective study	Transgender men	1267	0.26	329					0.072	91
Alzahrani T, 2017 (2)	Retrospective study	Transgender women	340365	0.348	1184447					0.078	26549
Madhavan M, 2020	Descriptive cross sectional study	Transgender men and women	200	0.065	13
Poteat TC , 2023	crosssectional	Transgender men and women	102	0.23	24
Getahun D, 2018 (1)	Retrospective cohort study	Transgender men	2118	0.093	264			0.017	36
Getahun D, 2018 (2)	Retrospective cohort study	Transgender women	2842	0.16	455			0.019	5
Gosikar BJ, 2020	cross-sectional study	Transwomen	221	0.73	161
Manzoor I, 2022	Analytical cross-sectional study	Transgender men and women	214	0.014	3
Nokoff NJ, 2018	Retrospective study	Transgender men and women	764	0.279	213	0.023	18	0.032	24	0.044	34
			351119
